# Supplementary material for: Reprocessing and reuse of single-use medical devices in China: a pilot survey
Source: BMC Public Health. 2019 Apr 30;19:461. doi: 10.1186/s12889-019-6835-9 (PMC6492401; doi:10.1186/s12889-019-6835-9)
Supplement: Supplementary file 1 — Questionnaire on reprocessing and reuses of SUDs in China. This data is the questionnaire involved in this study. The questionnaire consisted of 49 closed-ended questions with responses measured using a 7-point Likert scale except the basic demographic information of respondents. (XLSX 13 kb) [file 12889_2019_6835_MOESM1_ESM.xlsx]

## Sheet: Sheet1
Additional files
Questionnaire on reprocessing and reuses of SUDs in China
A Basic information
A1. The work field of the respondent is:
1. Medical device manufacturers (foreign enterprise/joint venture) 2. Medical device manufacturers (state enterprise/private enterprise) 3. Managing agent of medical device 4. Clinician/Nurse 5. Other staff member in the hospital 6. Health insurer 7. Regulatory authority of medical devices 8. Health regulator (infection control) 9. Patient and other staff
A2. Sex of the respondent is:
1. Male 2. Female
A3. Age group of the respondent is:
1. Under 25 years old 2. 26~35 years old 3. 36~45 years old 4. 46~60 years old 5. Above 60 years old
A4. The education level of the respondent is:
1. Master or above 2. Bachelor 3. Other degree
A5. The professional background of the respondent is:
1. Clinical medicine 2. Pharmacy 3. Relevant majors of medical device 4. Relevant majors of economics/management/literature/law 5. Other professional backgrounds
B Regarding the basic position and awareness on single use and reuse of medical devices, do you agree with the following viewpoints?
1. Strongly disagree
2. Disagree
3. Somewhat disagree
4. Undecided
5. Somewhat agree
6. Agree
7. Strongly agree
B1. Designing and producing more reusable medical devices can better reflect the concept of reducing waste and recycling economy.
B2. Whether medical devices are reusable or disposable is defined by the manufacturer.
B3. Medical devices are used as disposables for health security reason (such as infection control or emergency treatment).
B4. Medical devices are used as disposables for safe of use (such as the reliability of performance may not be as good as the first use).
B5. Whether medical device is reusable or disposable, it is determined by the relevant regulatory authorities.
B6. From the perspective of infection control, health security of SUDs is higher than the reusable.
B7. The reuse of disposable medical devices is safe though the technological improvement of design, production, cleaning and sterilization.
B8. The redesign that transform the disposable to reusable medical devices requires increase of input, this will further lose the price advantage of the reusable medical devices.
B9. The reuse of disposable medical devices is safe through strict and regulated management.
B10. Reuse of medical devices is beneficial to lower medical costs.
B11. The production of SUDs may be faster and easier for manufacturers to make profits, so they would prefer to produce disposables.
B12. When SUDs are reused, their sterilization process is different from conventional devices and requires special techniques and management.
B13. Reusable medical devices are more cost-effective than SUDs.
B14. When my treatment involves medical devices, I would generally try to get to know if they are disposable.
B15. I have seen the reuse of SUDs/ I have reused SUDs.
B16. In my opinion, SUDs are being reused in hospitals.
B17. I don't know much about the reuse of high-value consumables. I need more knowledge and details to make judgments.
B18. I know that SUDs can be reused in some countries.
B19. I think that the reprocessing of medical devices including recovery, cleaning, sterilization and reuse in house can be more effective and safer than in manufacturing facility.
B20. I think high-value consumables can be reused, but general SUDs are not necessary.
C Regarding the cleaning, sterilization and other technical problems on single use and reuse of medical devices, do you agree with the following viewpoints?
1. Strongly disagree
2. Disagree
3. Somewhat disagree
4. Undecided
5. Somewhat agree
6. Agree
7. Strongly agree
C1. The design and production of reusable medical devices are more difficult, so manufacturers prefer to produce disposable ones.
C2. In actual use, SUDs are not too different from reusable ones.
C3. If the SUDs are reused, special techniques are required to test complete functions to ensure their effectiveness.
C4. If the SUDs are reused, reliable cleaning and sterilization technologies are required to ensure hygienic safety.
C5. Existing cleaning and sterilization technologies can ensure the hygienic safety of the treated medical devices.
C6 I think the infection control of medical devices should be focused on management, rather than cleaning and sterilization technologies.
C7. I think that if SUDs are reused clinically, patients should choose whether or not to use them according to their own situation.
C8. In fact, it is important for me to make sure that hygienic and functional safety, rather than the reuse of medical devices can save cost.
C9. I am not sure if it is technically reliable, but I have a negative attitude.
C10. If the high-value consumables are reused, medical waste disposal will be reduced.
D Regarding the ethics issue and insurance payment on single use and reuse of medical devices, do you agree with the following viewpoints?
1. Strongly disagree
2. Disagree
3. Somewhat disagree
4. Undecided
5. Somewhat agree
6. Agree
7. Strongly agree
D1. If SUDs are reused, lower prices should be provided and patients should be informed.
D2. If the reuse of SUDs is safe and pays by medical insurance, the hospital may not inform the patient.
D3. As long as the safety of the medical devices is guaranteed, I don't mind if they are disposable, or reused after treatment.
D4. I think the reuse of SUDs requires more technical training and patient publicity.
D5. I am not sure which technologies and management methods can ensure that reused high-value consumables are safe.
D6. If the cost can be significantly reduced, I accept the reuse of SUDs.
D7. I think reusable medical devices must be cheaper than the SUDs.
D8. I think a large number of SUDs will affect the environment.
E Regarding the supervision and management on single use and reuse of medical devices, do you agree with the following viewpoints?
1. Strongly disagree
2. Disagree
3. Somewhat disagree
4. Undecided
5. Somewhat agree
6. Agree
7. Strongly agree
E1. I think the medical devices that labeled as single-use are easier through the process of marketing approval than labeled as reusable.
E2. From the health perspective, SUDs should be safer than reusable ones.
E3. The SUDs should have a special management system if they are reused after treatment.
E4. I think the risk of SUDs’ use is easier to control than the reusable ones.
E5. The use of SUDs is easier to tracing and traceability than the reusable ones.
E6. If there is a complete traceability management system, the SUDs can be managed effectively.
E7. If SUDs are reused, I think the CSSD (central sterile supply department) should meet the standard of high-level hospital.
E8. If SUDs are reused, I think professional services should be in charge of the sterilization.
E9. I think it is more reasonable to consider whether medical devices should be reused from clinical needs rather than the regulatory authorities.
E10. If SUDs are reused, I think it should be determined by the professional departments to meet the relevant standards.
E11. Currently the relevant policy regarding reuse of SUDs is not enough in China.
